# Supplementary material for: Genome-wide association study identifies novel type II diabetes risk loci in Jordan subpopulations
Source: PeerJ. 2017 Aug 17;5:e3618. doi: 10.7717/peerj.3618 (PMC5563445; doi:10.7717/peerj.3618)
Supplement: Supplemental Information 2 [file peerj-05-3618-s002.xlsx]

## Sheet: Legend
The phenotype and SNP genotype of each subject in the Chechen and Circassian subpopulations.
PHENOTYPE 1:controls; 2:cases.
rs4758690_G: the number of minor allele G per subject at SNP rs4758690
rs6134031_T: the number of minor allele T per subject at SNP rs6134031

## Sheet: Chechen
IID	PHENOTYPE	rs4758690_G	rs6134031_T
Chechen_1	1	0	0
Chechen_2	1	1	0
Chechen_3	1	0	0
Chechen_4	1	2	0
Chechen_5	1	1	0
Chechen_6	2	1	1
Chechen_7	2	0	1
Chechen_8	1	0	0
Chechen_9	1	1	2
Chechen_10	2	2	1
Chechen_11	1	1	0
Chechen_12	1	0	0
Chechen_13	2	2	1
Chechen_14	1	1	1
Chechen_15	1	0	0
Chechen_16	1	2	1
Chechen_17	2	2	1
Chechen_18	1	0	0
Chechen_19	2	1	1
Chechen_20	1	0	1
Chechen_21	1	1	1
Chechen_22	1	0	1
Chechen_23	1	1	1
Chechen_24	1	1	1
Chechen_25	2	1	1
Chechen_26	1	0	1
Chechen_27	1	1	0
Chechen_28	1	0	0
Chechen_29	2	1	1
Chechen_30	2	0	1
Chechen_31	1	1	1
Chechen_32	1	0	0
Chechen_33	1	0	2
Chechen_34	2	1	1
Chechen_35	1	0	1
Chechen_36	1	0	0
Chechen_37	1	1	0
Chechen_38	1	2	0
Chechen_39	2	2	1
Chechen_40	1	1	1
Chechen_41	1	1	1
Chechen_42	1	0	0
Chechen_43	1	0	0
Chechen_44	1	0	1
Chechen_45	1	2	0
Chechen_46	1	1	0
Chechen_47	1	1	1
Chechen_48	2	1	1
Chechen_49	1	0	0
Chechen_50	1	1	0
Chechen_51	1	1	0
Chechen_52	2	0	1
Chechen_53	1	1	0
Chechen_54	1	0	0
Chechen_55	1	0	0
Chechen_56	2	2	1
Chechen_57	1	2	1
Chechen_58	1	1	1
Chechen_59	1	0	1
Chechen_60	1	1	0
Chechen_61	1	1	1
Chechen_62	2	2	1
Chechen_63	1	0	0
Chechen_64	1	0	0
Chechen_65	2	1	1
Chechen_66	1	0	0
Chechen_67	1	1	2
Chechen_68	1	2	0
Chechen_69	1	0	0
Chechen_70	1	2	1
Chechen_71	2	0	1
Chechen_72	1	0	1
Chechen_73	2	0	1
Chechen_74	2	1	1
Chechen_75	1	0	1
Chechen_76	1	1	1
Chechen_77	1	1	0
Chechen_78	1	1	0
Chechen_79	1	1	0
Chechen_80	1	1	0
Chechen_81	1	1	0
Chechen_82	2	1	1
Chechen_83	1	1	1
Chechen_84	2	2	1
Chechen_85	1	2	1
Chechen_86	2	1	1
Chechen_87	1	0	0
Chechen_88	1	1	0
Chechen_89	1	1	1
Chechen_90	1	0	0
Chechen_91	1	1	1
Chechen_92	1	2	0
Chechen_93	1	2	0
Chechen_94	2	2	1
Chechen_95	1	2	0
Chechen_96	1	2	2
Chechen_97	1	1	0
Chechen_98	1	0	1
Chechen_99	1	1	1
Chechen_100	1	0	1
Chechen_101	1	1	1
Chechen_102	1	1	0
Chechen_103	1	2	1
Chechen_104	1	0	0
Chechen_105	1	0	0
Chechen_106	2	2	1
Chechen_107	2	1	1
Chechen_108	2	2	1
Chechen_109	1	1	0
Chechen_110	1	0	1
Chechen_111	1	1	0
Chechen_112	1	1	0
Chechen_113	1	0	0
Chechen_114	1	0	0
Chechen_115	1	1	1
Chechen_116	1	1	0
Chechen_117	1	2	0
Chechen_118	1	0	0
Chechen_119	1	0	0
Chechen_120	1	2	1
Chechen_121	1	0	0
Chechen_122	1	2	0
Chechen_123	1	0	0
Chechen_124	1	0	1
Chechen_125	1	1	1
Chechen_126	1	0	0
Chechen_127	2	2	2
Chechen_128	2	2	1
Chechen_129	1	1	2
Chechen_130	2	0	1
Chechen_131	1	1	0
Chechen_132	1	1	1
Chechen_133	1	1	0
Chechen_134	1	1	0
Chechen_135	1	2	1
Chechen_136	2	1	1
Chechen_137	2	2	1
Chechen_138	1	1	1
Chechen_139	2	1	1
Chechen_140	1	1	1
Chechen_141	2	1	1
Chechen_142	1	0	0
Chechen_143	2	1	1

## Sheet: Circassian
IID	PHENOTYPE	rs4758690_G	rs6134031_T
Circassian_1	1	1	0
Circassian_2	1	2	1
Circassian_3	2	1	1
Circassian_4	2	2	1
Circassian_5	1	1	1
Circassian_6	2	1	1
Circassian_7	1	1	1
Circassian_8	1	1	1
Circassian_9	1	0	1
Circassian_10	1	1	0
Circassian_11	1	1	0
Circassian_12	2	2	1
Circassian_13	1	0	0
Circassian_14	1	1	1
Circassian_15	1	1	0
Circassian_16	2	1	1
Circassian_17	2	2	NA
Circassian_18	1	1	1
Circassian_19	1	1	0
Circassian_20	1	1	0
Circassian_21	1	0	0
Circassian_22	1	1	0
Circassian_23	1	0	0
Circassian_24	2	1	1
Circassian_25	2	1	1
Circassian_26	1	0	1
Circassian_27	1	1	0
Circassian_28	1	2	1
Circassian_29	2	2	1
Circassian_30	1	0	1
Circassian_31	1	1	0
Circassian_32	1	2	0
Circassian_33	1	1	0
Circassian_34	1	1	1
Circassian_35	1	1	1
Circassian_36	1	2	0
Circassian_37	1	0	0
Circassian_38	1	1	2
Circassian_39	1	0	0
Circassian_40	1	1	1
Circassian_41	1	0	0
Circassian_42	1	1	1
Circassian_43	1	1	1
Circassian_44	1	0	0
Circassian_45	1	1	1
Circassian_46	1	1	1
Circassian_47	1	2	0
Circassian_48	1	1	0
Circassian_49	1	0	0
Circassian_50	1	1	0
Circassian_51	1	0	0
Circassian_52	1	1	1
Circassian_53	1	0	1
Circassian_54	1	1	1
Circassian_55	2	0	1
Circassian_56	1	0	1
Circassian_57	1	0	1
Circassian_58	1	1	0
Circassian_59	2	1	1
Circassian_60	1	0	1
Circassian_61	1	2	1
Circassian_62	1	0	0
Circassian_63	1	0	0
Circassian_64	1	1	0
Circassian_65	2	1	1
Circassian_66	1	1	0
Circassian_67	1	1	1
Circassian_68	1	2	0
Circassian_69	2	1	1
Circassian_70	1	0	0
Circassian_71	1	2	1
Circassian_72	1	1	0
Circassian_73	1	0	1
Circassian_74	1	0	0
Circassian_75	1	2	0
Circassian_76	1	0	0
Circassian_77	1	1	0
Circassian_78	1	1	1
Circassian_79	1	0	0
Circassian_80	1	0	1
Circassian_81	1	0	1
Circassian_82	1	2	0
Circassian_83	2	NA	1
Circassian_84	1	0	2
Circassian_85	1	1	0
Circassian_86	2	1	1
Circassian_87	1	2	1
Circassian_88	1	2	1
Circassian_89	1	2	1
Circassian_90	1	0	1
Circassian_91	1	2	0
Circassian_92	1	1	NA
Circassian_93	2	1	1
Circassian_94	1	0	0
Circassian_95	2	1	1
Circassian_96	2	0	1
Circassian_97	2	2	1
Circassian_98	1	1	0
Circassian_99	2	2	1
Circassian_100	1	1	0
Circassian_101	1	0	0
Circassian_102	1	2	0
Circassian_103	1	1	0
Circassian_104	1	1	1
Circassian_105	2	1	NA
Circassian_106	1	1	2
Circassian_107	1	1	0
Circassian_108	1	1	1
Circassian_109	1	1	0
Circassian_110	2	1	1
Circassian_111	2	0	1
Circassian_112	2	2	1
Circassian_113	1	0	1
Circassian_114	1	1	0
Circassian_115	2	2	1
Circassian_116	2	0	1
Circassian_117	1	0	1
Circassian_118	1	2	1
Circassian_119	2	1	1
Circassian_120	2	2	1
Circassian_121	1	1	1
Circassian_122	2	1	1
Circassian_123	1	1	0
Circassian_124	1	1	1
Circassian_125	1	0	0
Circassian_126	1	0	0
Circassian_127	2	1	1
Circassian_128	1	0	0
Circassian_129	1	0	0
Circassian_130	1	1	2
Circassian_131	1	1	2
Circassian_132	1	0	1
Circassian_133	2	2	1
Circassian_134	1	0	0
Circassian_135	2	1	1
Circassian_136	1	2	0
Circassian_137	2	1	1
Circassian_138	1	2	1
